# Supplementary material for: Rapid fabrication of biomimetic PLGA microsphere incorporated with natural porcine dermal aECM for bone regeneration
Source: Regen Biomater. 2024 Aug 26;11:rbae099. doi: 10.1093/rb/rbae099 (PMC11512121; doi:10.1093/rb/rbae099)
Supplement: rbae099_Supplementary_Data [file rbae099_supplementary_data.zip]

Archive with 1 entries (1 files):
- supporting material.docx
